# Supplementary material for: Holistic Approach to Investigate Pyrrolizidine Alkaloids in Honeys from Diverse Botanical Origin: From Target to Suspect and Nontarget Screening Analysis
Source: J Agric Food Chem. 2025 Jun 30;73(32):20410–20. doi: 10.1021/acs.jafc.5c05585 (PMC12356582; doi:10.1021/acs.jafc.5c05585)
Supplement: Supplementary file 2 [file jf5c05585_si_002.xlsx]

## Sheet: Hoja1
	Concentration (µg/kg) of targeted compounds in analyzed honey samples (mean value ± standard deviation from 2 replicates)
	Analyte	Sample 1	Sample 2	Sample 3	Sample 4	Sample 5	Sample 6	Sample 7	Sample 8	Sample 9	Sample 10	Sample 11	Sample 12	Sample 13	Sample 14	Sample 15	Sample 16	Sample 17	Sample 18	Sample 19	Sample 20	Sample 21	Sample 22	Sample 23	Sample 24	Sample 25	Sample 26	Sample 27	Sample 28	Sample 29	Sample 30	Sample 31	Sample 32	Sample 33	Sample 34	Sample 35	Sample 36	Sample 37	Sample 38	Sample 39	Sample 40	Sample 41	Sample 42	Sample 43	Sample 44	Sample 45	Sample 46	Sample 47	Sample 48
	Echimidine	-	1.0±(0.4)	-	-	-	-	-	-	-	-	1.2±(0.0)	0.6±(0.0)	-	0.7±(0.2)	-	< LOQ	3.6±(0.5)	-	2.0±(0.3)	-	10.2±(0.5)	8.4±(0.4)	0.2±(0.1)	-	2.0±(0.1)	-	1.0±(0.1)	-	-	-	-	-	-	-	-	-	-	1.9±(0.1)	1.1±(0.1)	-	-	1.4±(0.1)	21.4±(0.7)	0.8±(0.2)	15.1±(1.2)	1.7±(0.0)	1.3±(0.4)	-
	Echimidine-N-oxide	-	-	-	-	-	-	-	-	-	-	-	-	-	-	-	-	-	-	-	-	-	-	-	-	-	-	-	-	-	-	-	-	-	-	-	-	-	-	-	-	-	-	-	-	-	-	-	-
	Echinatine + rinderine	-	0.6±(0.1)	-	-	-	-	-	-	-	-	1.8±(0.7)	-	-	< LOQ	-	-	-	-	14.2±(0.5)	-	< LOQ	-	-	-	-	-	-	-	-	-	-	-	-	-	-	-	-	-	1.4±(0.3)	-	-	-	-	-	-	-	-	6.2±(0.8)
	Echinatine-N-oxide	-	-	-	-	-	-	-	-	-	-	-	-	-	-	-	-	-	-	-	-	-	-	-	-	-	-	-	-	-	-	-	-	-	-	-	-	-	-	-	-	-	-	-	-	-	-	-	-
	Europine	0.8±(0.1)	-	-	< LOQ	-	-	-	-	< LOQ	-	-	-	-	-	-	-	0.2±(0.1)	-	-	-	-	-	-	-	-	-	-	-	< LOQ	-	-	-	-	-	-	-	-	-	-	-	-	-	< LOQ	-	-	-	-	-
	Europine-N-oxide	-	-	-	-	-	-	-	-	-	-	-	-	-	-	-	-	-	-	-	-	-	-	-	-	-	-	-	-	-	-	-	-	-	-	-	-	-	-	-	-	-	-	-	-	-	-	-	-
	Heliosupine	0.1±(0.0)	-	-	-	-	-	-	-	< LOQ	-	-	-	-	-	-	-	< LOQ	-	-	-	-	-	-	-	-	-	-	-	-	-	-	-	-	-	-	-	-	-	-	-	-	-	3.0±(0.3)	-	-	-	-	-
	Heliosupine-N-oxide	-	-	-	-	-	-	-	-	-	-	-	-	-	-	-	-	-	-	-	-	-	-	-	-	-	-	-	-	-	-	-	-	-	-	-	-	-	-	-	-	-	-	-	-	-	-	-	-
	Heliotrine	1.5±(0.2)	-	-	-	-	-	-	-	0.3±(0.2)	-	-	-	-	-	-	-	0.3±(0.1)	-	-	-	-	-	-	-	-	-	-	-	-	-	-	-	-	-	-	-	-	-	-	-	-	-	< LOQ	-	< LOQ	-	-	-
	Heliotrine-N-oxide	-	-	-	-	-	-	-	-	-	-	-	-	-	-	-	-	-	-	-	-	-	-	-	-	-	-	-	-	-	-	-	-	-	-	-	-	-	-	-	-	-	-	-	-	-	-	-	-
	Indicine + lycopsamine	-	< LOQ	-	-	1.1±(0.0)	-	-	-	-	-	3.9±(0.4)	< LOQ	-	2.2±(0.1)	-	-	< LOQ	-	4.5±(0.2)	-	0.7±(0.2)	0.6±(0.1)	< LOQ	< LOQ	< LOQ	-	0.5±(0.1)	-	-	-	-	-	-	-	-	-	< LOQ	< LOQ	2.4±(0.1)	-	-	-	0.7±(0.1)	-	0.8±(0.1)	-	-	2.0±(0.0)
	Indicine-N-oxide + intermedine N-oxide	-	-	-	-	-	-	-	-	-	-	-	-	-	-	-	-	-	-	-	-	-	-	-	-	-	-	-	-	-	-	-	-	-	-	-	-	-	-	-	-	-	-	-	-	-	-	-	-
	Intergerrimine	-	-	-	-	-	-	-	-	-	-	-	-	-	-	-	-	-	-	3.8±(0.3)	-	-	-	-	-	-	-	-	-	-	-	-	-	-	-	-	-	-	-	-	-	-	-	-	-	-	-	-	-
	Intergerrimine-N-oxide	-	-	-	-	-	-	-	-	-	-	-	-	-	-	-	-	-	-	-	-	-	-	-	-	-	-	-	-	-	-	-	-	-	-	-	-	-	-	-	-	-	-	-	-	-	-	-	-
	Intermedine	-	-	-	-	< LOQ	-	< LOQ	-	-	-	< LOQ	-	< LOQ	< LOQ	-	-	-	-	< LOQ	< LOQ	< LOQ	-	-	-	-	-	< LOQ	-	-	< LOQ	-	-	-	-	-	-	-	-	< LOQ	1.3±(0.1)	-	< LOQ	< LOQ	-	< LOQ	-	-	< LOQ
	Intermedine-N-oxide	-	-	-	-	-	-	-	-	-	-	-	-	-	-	-	-	-	-	-	-	-	-	-	-	-	-	-	-	-	-	-	-	-	-	-	-	-	-	-	-	-	-	-	-	-	-	-	-
	Lycopsamine-N-oxide	-	-	-	-	-	-	-	-	-	-	-	-	-	-	-	-	-	-	-	-	-	-	-	-	-	-	-	-	-	-	-	-	-	-	-	-	-	-	-	-	-	-	-	-	-	-	-	-
	Lasiocarpine	0.8±(0.0)	-	-	-	-	-	-	-	< LOQ	-	-	-	-	-	-	-	-	-	-	-	-	-	-	-	-	-	-	-	-	-	-	-	-	-	-	-	-	-	-	-	-	-	-	-	-	-	-	-
	Lasiocarpine-N-oxide	-	-	-	-	-	-	-	-	-	-	-	-	-	-	-	-	-	-	-	-	-	-	-	-	-	-	-	-	-	-	-	-	-	-	-	-	-	-	-	-	-	-	-	-	-	-	-	-
	Retrorsine	-	-	-	-	-	-	-	-	-	-	-	-	-	-	-	-	-	-	2.5±(0.7)	-	-	-	-	-	-	-	-	-	-	-	-	-	-	-	-	-	-	-	-	-	-	-	-	-	-	-	-	-
	Retrorsine-N-oxide	-	-	-	-	-	-	-	-	-	-	-	-	-	-	-	-	-	-	-	-	-	-	-	-	-	-	-	-	-	-	-	-	-	-	-	-	-	-	-	-	-	-	-	-	-	-	-	-
	Rinderine-N-oxide	-	-	-	-	-	-	-	-	-	-	-	-	-	-	-	-	-	-	-	-	-	-	-	-	-	-	-	-	-	-	-	-	-	-	-	-	-	-	-	-	-	-	-	-	-	-	-	-
	Senecionine	-	-	-	-	-	-	-	-	-	-	-	-	-	4.0±(0.6)	-	-	-	-	-	-	-	-	-	-	-	-	-	-	-	-	-	-	-	-	-	-	-	-	-	-	-	-	-	-	-	-	-	-
	Senecionine-N-oxide	-	-	-	-	-	-	-	-	-	-	-	-	-	-	-	-	-	-	-	-	-	-	-	-	-	-	-	-	-	-	-	-	-	-	-	-	-	-	-	-	-	-	-	-	-	-	-	-
	Senecivernine	-	-	-	-	-	-	-	-	-	-	-	-	-	-	-	-	-	-	-	-	-	-	-	-	-	-	-	-	-	-	-	-	-	-	-	-	-	-	-	-	-	-	-	-	-	-	-	-
	Senecivernine-N-oxide	-	-	-	-	-	-	-	-	-	-	-	-	-	-	-	-	-	-	-	-	-	-	-	-	-	-	-	-	-	-	-	-	-	-	-	-	-	-	-	-	-	-	-	-	-	-	-	-
	Seneciphylline	-	-	-	-	-	-	-	-	-	-	-	-	-	-	-	-	-	-	-	-	-	-	-	-	-	-	-	-	-	-	-	-	-	-	-	-	-	-	-	-	-	-	-	-	-	-	-	-
	Seneciphylline-N-oxide	-	-	-	-	-	-	-	-	-	-	-	-	-	-	-	-	-	-	-	-	-	-	-	-	-	-	-	-	-	-	-	-	-	-	-	-	-	-	-	-	-	-	-	-	-	-	-	-
	Senkirkine	-	-	-	-	-	-	-	-	-	-	-	-	-	-	-	-	-	-	-	-	-	-	-	-	-	-	-	-	-	-	-	-	-	-	-	-	-	-	-	-	-	-	-	-	-	-	-	-
	Spartioidine	-	-	-	-	-	-	-	-	-	-	-	-	-	-	-	-	-	-	-	-	-	-	-	-	-	-	-	-	-	-	-	-	-	-	-	-	-	-	-	-	-	-	-	-	-	-	-	-
	Spartioidine-N-oxide	-	-	-	-	-	-	-	-	-	-	-	-	-	-	-	-	-	-	-	-	-	-	-	-	-	-	-	-	-	-	-	-	-	-	-	-	-	-	-	-	-	-	-	-	-	-	-	-
	Usaramine	-	-	-	-	-	-	-	-	-	-	-	-	-	-	-	-	-	-	-	-	-	-	-	-	-	-	-	-	-	-	-	-	-	-	-	-	-	-	-	-	-	-	-	-	-	-	-	-
	Usaramine-N-oxide	-	-	-	-	-	-	-	-	-	-	-	-	-	-	-	-	-	-	-	-	-	-	-	-	-	-	-	-	-	-	-	-	-	-	-	-	-	-	-	-	-	-	-	-	-	-	-	-
	Total	3.2±(0.1)	1.6±(0.2)	-	< LOQ	1.1±(0.0)	-	-	-	0.3±(0.2)	-	9.9±(0.4)	0.6±(0.0)	-	6.9±(0.3)	-	-	4.1±(0.2)	-	27.0±(0.4)	-	10.9±(0.4)	9.0±(0.2)	0.2±(0.1)	-	2.0±(0.1)	-	1.5±(0.1)	-	-	-	-	-	-	-	-	-	-	1.9±(0.1)	4.9±(0.2)	1.3±(0.1)	-	1.4±(0.1)	25.1±(0.4)	0.8±(0.2)	15.9±(0.7)	1.7±(0.0)	1.3±(0.4)	8.2±(0.4)
[truncated: 32 more columns]
